# Supplementary material for: Meanings Attributed to Physical Activity and Changes in Self-Reported and Accelerometer-Measured Physical Activity among Recent Retirees
Source: Int J Environ Res Public Health. 2022 Nov 23;19(23):15567. doi: 10.3390/ijerph192315567 (PMC9736060; doi:10.3390/ijerph192315567)
Supplement: Supplementary file 1 [file ijerph-19-15567-s001.zip]

Archive with 1 entries (1 files):
- ijerph-1956017-supplementary.pdf
